# Supplementary material for: BiNoM 2.0, a Cytoscape plugin for accessing and analyzing pathways using standard systems biology formats
Source: BMC Syst Biol. 2013 Mar 1;7:18. doi: 10.1186/1752-0509-7-18 (PMC3646686; doi:10.1186/1752-0509-7-18)
Supplement: Additional file 1. Table S1 — PIQuant score values for all the annotated nodes (rows) and all the target nodes (columns) of the G1/S influence network. [file 1752-0509-7-18-S1.xls]

## Sheet: InfluenceTable
Supplementary table1: PIQuant score values for all source nodes (rows) and target nodes (columns) of the G1/S influence network
NODEID	CDK2_Thr160_pho_cyclin_E1_star	pRB_star	CDC2_Thr161_pho_cyclin_B1_star
CDC2_default	0.76	0	1.53
cyclin_B1_star_default	0	0	2.2
cyclin_H_star	0.06	0	0.06
CDK7	1.09	0	1.09
CDK4_Thr172_pho_cyclin_D1_star_p27Kip1_star	0	0	0
cyclin_E1_star	1.25	0	0
CDK4_cyclin_D1_star_p21Cip_star	0	0	0
CDC20	0	0	0
CDC25C_default	0	0	2.24
p21Cip_star	5.78	0	2.89
WEE1	-0.15	0	-0.15
APC_CDC20_pho	0.79	0	-0.79
CDK2	0.69	0	-0.46
cyclin_A2_star	1.46	0	-1.46
p27Kip1_star	-1.73	0	1.15
CDK6_Thr_pho_cyclin_D1_star_p27Kip1_star	0	0	0
pRB_star	0	0	0
E2F1	0	0.48	0
CDK6_cyclin_D1_star_p21Cip_star	0	0	0
